# Supplementary material for: Synthesis of Prussian Blue-Containing Polymeric Nanocapsules via Interfacial Confined Coordination in Crosslinked Miniemulsion
Source: Nanomaterials (Basel). 2026 Apr 29;16(9):541. doi: 10.3390/nano16090541 (PMC13164786; doi:10.3390/nano16090541)
Supplement: Supplementary file 1 [file nanomaterials-16-00541-s001.zip]

Archive with 1 entries (1 files):
- nanomaterials-4243327-supplementary.pdf
